# Supplementary material for: Emergence of High Antimicrobial Resistance among Critically Ill Patients with Hospital-Acquired Infections in a Tertiary Care Hospital
Source: Medicina (Kaunas). 2022 Nov 4;58(11):1597. doi: 10.3390/medicina58111597 (PMC9698311; doi:10.3390/medicina58111597)
Supplement: Supplementary file 1 [file medicina-58-01597-s001.zip]

Archive with 1 entries (1 files):
- medicina-1937525-supplementary.pdf
